# Supplementary material for: Ontogenetic growth in the crania of Exaeretodon argentinus (Synapsida: Cynodontia) captures a dietary shift
Source: PeerJ. 2022 Oct 21;10:e14196. doi: 10.7717/peerj.14196 (PMC9590418; doi:10.7717/peerj.14196)
Supplement: Supplemental Information 2 [file peerj-10-14196-s002.csv]

Specimen	BSL	MUL	MUL.D	PAL	PAL.D	OL	OL.D	IO	IO.D	TEL	TEL.D	SW	SW.D	BW	BW.D	UP	UP.D	PD	PD.D	TP	TP.D	OD	OD.D	OW	OW.D	BB	BB.D	ZH	ZH.D	DL	DL.D	ZW	ZW.D
MCZ VPRA-4470	166.58	80.61	1	72	1	36.77	0	55.21	1	72.72	0	142.03	1	63.75	1	59.3	1	31.48	1	59.94	0	34.86	1	70.71	1	43.98	0	44.88	1	20.7	1	15.36	0
MCZ VPRA-4472	202.64			83.72	0							175.73	0	70.36	0	78.37	0	40.37	1	73.97	0			90.16	0	58.02	0
MCZ VPRA-338-58M	210.57	83.5	1	87.04	1	42.92	0	61.15	0	86.25	0	174.1	1	71.76	1	78.75	0	37.73	1	66.19	1	33.33	1	93.91	1	51.81	0	56.85	1	24.52	1	24.16	0
MCZ VPRA-4486	435	173.05	0	136.27	1							422.14	0	139	0	83.2	0	78	0	135	0			248.28	0	90.22	0
MCZ VPRA-4505	312.34	150.81	0	144.67	0	38.66	0	85.58	1	123	0	288.76	1	126.55	0	79.14	0	66.56	0	91.5	1	60.35	1	127	1	46.38	0	68.35	1	66.8	1	49.66	0
MCZ VPRA-4781	148.95	66.11	0	69.05	0	18.38	1	30.92	1	45.73	0			45.6	1	52.2	0	26.38	1	47.57	1			55.3	1	35.58	0			12.08	1
MCZ VPRA-4468	320	135	1	137.86	1							296.1	0	97	0	102.66	0	47	1	90.5	1			113.71	0	67.33	1			46.55	1
MCZ VPRA-4483	305	134.53	1	124.2	1	51.87	0	84.62	0	135.94	1	244.66	1	112.79	1	98.15	0	58.34	1	94.3	1	52.16	0	103.27	1			73.45	1	47.91	1	36.25	0
MCZ VPRA-4493	224.98	96.2	0			37.25	1	61.11	0	86.23	0	206.5	0	64	0							34.98	0	97.29	0	51.79	0	44.76	0
MCZ VPRA-4494	265	100	0			40.36	1	58.54	1	116.5	0	250	0							86.2	1	46.27	1	120.47	1			51.84	0
MCZ VPRA-4478	156.13	63.18	1	75.56	1	25.91	1	49.75	1	52.09	1	144.04	1	65.25	1					45.9	1	31.48	1					35.55	1			14.19	0
PVL 2056	178	85.7	0			41.4	0	45.14	1	62.08	0	130	1	58.93	0	49.63												45.53	1	23.92	0
PVL 2565	230	118.79	0			38.73	0	47.46	1	86	1	138	1	64	0	86.64	0	38.58	0					115	0	50	1			0	1
PVL 2082	265.72	115.84	1			38.21	1	76.83	0	100.62	1	220	0	93.31	1	76.24	0	41.72	0				0	138	0	57.78	0	60.82	1	29.08	0
PVL 2473	328	159	1	154	1	53.1	0	54.29	1	98.83	1			69.71	1	99.73	1	41.49	1	67.05	1					67.01	1	79.98	1	27.85	1
PVL 2554	330													87.09	1
PVL 2094	335	127.09	1			51.06	1	106.4	1	136.67	0	308	1	114.07	0	96.11	0	87.23	0					175.58	0			68.23	0	66.31	0
PVL 2067	294.3	112.54	0			44.08	1	66.24	1	137.88	0	252.54	1	85.37	1																	19.13	1
PVL 2080	334.16	142.81	0			50.65	0			158.06	0	373.36	1	139.86	1							19.09	1					87.14	0			29.3	1
PVL 2085	330.78	142.38	0					113.51	0	137.13	0	319.34	0	144.54	0													133.5	0			39.13	1
PVL 2109	274.3	131.25	1	117.38	1	50.75	1	62.13	1	110.75	1	187	1	69.75	1	88.733	0	36.79	1			35.5	0					94.44	0	45.39	0	8.54	1
PVSJ 103	495.88	219.32	0			59.48	0	141.91	0	212.05	0	422.29	0	173.08	0	89.96	1											152.13	1	54.45	1	46.14	1
MACN 18125	443.6	203.2	1	182.86	0	75.6	1	110.8	0	183.2	0	398	1	140	0	115.89	1	76.25	0	137.92	0			199.17	0	57.5	0			90.43	0	60.83	0
MACN 18193	231.7	99.95	0			37.5	0	53.17	0	88.49	0	190.3	0	72.49	1																	21.05	0
