# Supplementary material for: Ontogenetic growth in the crania of Exaeretodon argentinus (Synapsida: Cynodontia) captures a dietary shift
Source: PeerJ. 2022 Oct 21;10:e14196. doi: 10.7717/peerj.14196 (PMC9590418; doi:10.7717/peerj.14196)
Supplement: Supplemental Information 4 [file peerj-10-14196-s004.csv]

Specimen	BSL	MUL	MUL.D	PAL	PAL.D	OL	OL.D	IO	IO.D	TEL	TEL.D	SW	SW.D	BW	BW.D	UP	UP.D	PD	PD.D	TP	TP.D	OD	OD.D	OW	OW.D	BB	BB.D	ZH	ZH.D	DL	DL.D	ZW	ZW.D
MCZ VPRA-4470	2.221622858	1.906388921	1	1.857332496	1	1.56549363	0	1.742017747	1	1.86165387	0	2.152380087	1	1.804480189	1	1.773054693	1	1.498034724	1	1.777716739	0	1.542327383	1	1.849480837	1	1.643255225	0	1.652052848	1	1.315970345	1	1.186391216	0
MCZ VPRA-4472	2.306725177		1	1.92282922	0		1		1		1	2.244845909	0	1.847325831	0	1.894149847	0	1.606058749	1	1.869055619	0		1	1.955013903	0	1.763577724	0		1		1		1
MCZ VPRA-338-58M	2.323396497	1.921686475	1	1.939718882	1	1.632659713	0	1.786396461	0	1.935759104	0	2.240798771	1	1.85588243	1	1.896250562	0	1.576686805	1	1.820792381	1	1.522835314	1	1.972711841	1	1.714413592	0	1.754730469	1	1.389520466	1	1.38309693	0
MCZ VPRA-4486	2.638489257	2.238171604	0	2.134400256	1		1		1		1	2.625456506	0	2.1430148	0	1.920123326	0	1.892094603	0	2.130333768	0		1	2.394941737	0	1.955302823	0		1		1		1
MCZ VPRA-4505	2.494627606	2.17843014	0	2.160378481	0	1.58726185	0	1.932372282	1	2.089905111	0	2.460537033	1	2.102262149	0	1.898396046	0	1.823213313	0	1.961421094	1	1.780677274	1	2.103803721	1	1.666330744	0	1.834738519	1	1.824776462	1	1.696006715	0
MCZ VPRA-4781	2.173040508	1.820267157	0	1.839163683	0	1.264345507	1	1.490239485	1	1.660201201	0		1	1.658964843	1	1.717670503	0	1.421274791	1	1.677333151	1		1	1.742725131	1	1.551205944	0		1	1.082066934	1		1
MCZ VPRA-4468	2.505149978	2.130333768	1	2.139438274	1		1		1		1	2.471438407	0	1.986771734	0	2.01140126	0	1.672097858	1	1.956648579	1		1	2.05579866	0	1.828208614	1		1	1.667919685	1		1
MCZ VPRA-4483	2.484299839	2.128819142	1	2.094121596	1	1.714916248	0	1.927473021	0	2.133347266	1	2.388562971	1	2.052270597	1	1.991890304	0	1.765966425	1	1.974511693	1	1.717337583	0	2.013974177	1		1	1.8659918	1	1.680426171	1	1.559308011	0
MCZ VPRA-4493	2.352143912	1.983175072	0		1	1.571126277	1	1.786112284	0	1.935658386	0	2.314920056	0	1.806179974	0		1		1		1	1.543819805	0	1.988068203	0	1.714245911	0	1.650890078	0		1		1
MCZ VPRA-4494	2.423245874	2	0		1	1.605951158	1	1.767452718	1	2.066325925	0	2.397940009	0		1		1		1	1.935507266	1	1.665299499	1	2.08087891	1		1	1.714664993	0		1		1
MCZ VPRA-4478	2.19348636	1.800579622	1	1.878291949	1	1.413467413	1	1.696793085	1	1.716754357	1	2.158483113	1	1.814580516	1		1		1	1.661812686	1	1.498034724	1		1		1	1.550839605	1		1	1.151982395	0
PVL 2056	2.250420002	1.932980822	0		1	1.617000341	0	1.654561555	1	1.792951708	0	2.113943352	1	1.770336441	0	1.695744275	0		1		1		1		1		1	1.65829765	1	1.378761175	0		1
PVL 2565	2.361727836	2.074779882	0		1	1.588047497	0	1.676327734	1	1.934498451	1	2.139879086	1	1.806179974	0	1.937718444	0	1.586362223	0		1		1	2.06069784	0	1.698970004	1		1	0	1		1
PVL 2082	2.424424244	2.063858549	1		1	1.582177038	1	1.885530833	0	2.002684313	1	2.342422681	0	1.969928189	1	1.882182888	0	1.6203443	0		1		1	2.139879086	0	1.761777538	0	1.784046416	1	1.463594402	0		1
PVL 2473	2.515873844	2.201397124	1	2.187520721	1	1.725094521	0	1.734719842	1	1.994888795	1		1	1.843295083	1	1.998825819	1	1.617943435	1	1.826398782	1		1		1	1.826139618	1	1.9029814	1	1.4448252	1		1
PVL 2094	2.525044807	2.10411138	1		1	1.70808081	1	2.026941628	1	2.135673194	0	2.488550717	1	2.057171442	0	1.982768577	0	1.940665872	0		1		1	2.244475045	0		1	1.833975371	0	1.821579028	0		1
PVL 2067	2.468790262	2.051306911	1		1	1.644241586	0	1.821120324	0	2.139501275	1	2.402330176	0	1.931305281	0		1		1		1		1		1		1		1		1	1.28171497	0
PVL 2080	2.523954462	2.154758619	1		1	1.70457945	1		1	2.198821978	1	2.572127788	0	2.145693524	0		1		1		1	1.280805928	0		1		1	1.940217556	1		1	1.46686762	0
PVL 2085	2.519539243	2.153448989	1		1		1	2.055034124	1	2.137132476	1	2.504253321	1	2.15998805	1		1		1		1		1		1		1	2.125481266	1		1	1.592509848	0
PVL 2109	2.438225808	2.118099312	0	2.069594105	0	1.705436047	0	1.793301354	0	2.044343735	0	2.271841607	0	1.843544212	0	1.948085165	1	1.565729788	0		1	1.550228353	1		1		1	1.975155978	1	1.656960183	1	0.931457871	0
PVSJ 103	2.695376593	2.341078237	1		1	1.77437096	1	2.152013	1	2.326438277	1	2.625610797	1	2.238246887	1	1.954049447	0		1		1		1		1		1	2.182214865	0	1.735997884	0	1.66407759	0
MACN 18125	2.646991537	2.307923704	0	2.262118715	1	1.878521796	0	2.04453976	1	2.262925469	1	2.599883072	0	2.146128036	1	2.064045963	0	1.882239848	1	2.139627248	1		1	2.299223923	1	1.759667845	1		1	1.956312531	1	1.784117816	1
MACN 18193	2.364926034	1.999782798	1		1	1.574031268	1	1.72566666	1	1.946894195	1	2.279438788	1	1.8602781	0		1		1		1		1		1		1		1		1	1.3232521	1
